# Supplementary material for: Cross-Sectional Associations between Dietary Daily Nicotinamide Intake and Patient-Reported Outcomes in Colorectal Cancer Survivors, 2 to 10 Years Post-Diagnosis
Source: Nutrients. 2021 Oct 21;13(11):3707. doi: 10.3390/nu13113707 (PMC8624000; doi:10.3390/nu13113707)
Supplement: Supplementary file 1 [file nutrients-13-03707-s001.zip]

Archive with 1 entries (1 files):
- nutrients-1392538-supplementary.pdf
